# Supplementary material for: pH-Responsive Polyethylene Oxide-Based Electrospun Nanofibers for Controlled Drug Release in Infected Wound Treatment
Source: Polymers (Basel). 2026 Jan 10;18(2):191. doi: 10.3390/polym18020191 (PMC12846034; doi:10.3390/polym18020191)
Supplement: Supplementary file 1 [file polymers-18-00191-s001.zip]

Archive with 1 entries (1 files):
- polymers-4070546-supplementary.pdf
